# Supplementary material for: Circular Management of Lavandula stoechas L. Post-Phytoremediation of Contaminated Soils—From Essential Oil to Potential Biochar for Supercapacitors
Source: Life (Basel). 2026 Apr 23;16(5):716. doi: 10.3390/life16050716 (PMC13208435; doi:10.3390/life16050716)
Supplement: Supplementary file 1 [file life-16-00716-s001.zip]

Archive with 1 entries (1 files):
- Supplementary Lavander Life.pdf
